# Supplementary material for: Real-world evidence reported for clinical efficacy evaluation in European Public Assessment Reports of authorised targeted therapies for solid malignancies: a comprehensive review (2018-2022)
Source: ESMO Real World Data Digit Oncol. 2024 Jun 3;4:100039. doi: 10.1016/j.esmorw.2024.100039 (PMC12836655; doi:10.1016/j.esmorw.2024.100039)
Supplement: Supplemental File 2 [file mmc2.xlsx]

## Sheet: MASTER FORM
QUIPS Risk of Bias Assessment Instrument for Prognostic Factor Studies
Modified from: Hayden JA, Côté P, Bombardier C. Evaluation of the Quality of Prognosis Studies in Systematic Reviews. Annals of Internal Medicine. 2006;144:427-437, with the assistance of the QUIPS-LBP Working Group.
Author and year of publication					yes	high
Study identifier					partial	moderate
Reviewer					no	low
					unsure
Biases	Issues to consider for judging overall rating of "Risk of bias"	Study Methods & Comments	Rating of reporting	Rating of "Risk of bias"
Instructions to assess the risk of each potential bias:	These issues will guide your thinking and judgment about the overall risk of bias within each of the 6 domains. Some 'issues' may not be relevant to the specific study or the review research question. These issues are taken together to inform the overall judgment of potential bias for each of the 6 domains.	Provide comments or text exerpts in the white boxes below, as necessary, to facilitate the consensus process that will follow.	Click on each of the blue cells and choose from the drop down menu to rate the adequacy of reporting as yes, partial, no or unsure.	Click on the green cells; choose from the drop-down menu to rate potential risk of bias for each of the 6 domains as High, Moderate, or Low considering all relevant issues
1. Study Participation	Goal: To judge the risk of selection bias (likelihood that relationship between PF and outcome is different for participants and eligible non-participants).
Source of target population	The source population or population of interest is adequately described for key characteristics (LIST).
Method used to identify population	The sampling frame and recruitment are adequately described, including methods to identify the sample sufficient to limit potential bias (number and type used, e.g., referral patterns in health care)
Recruitment period	Period of recruitment is adequately described
Place of recruitment	Place of recruitment (setting and geographic location) are adequately described
Inclusion and exclusion criteria	Inclusion and exclusion criteria are adequately described (e.g., including explicit diagnostic criteria or “zero time” description).
Adequate study participation	There is adequate participation in the study by eligible individuals
Baseline characteristics	The baseline study sample (i.e., individuals entering the study) is adequately described for key characteristics (LIST).
Summary Study participation	The study sample represents the population of interest on key characteristics, sufficient to limit potential bias of the observed relationship between PF and outcome.
2. Study Attrition	Goal: To judge the risk of attrition bias (likelihood that relationship between PF and outcome are different for completing and non-completing participants).
Proportion of baseline sample available for analysis	Response rate (i.e., proportion of study sample completing the study and providing outcome data) is adequate.
Attempts to collect information on participants who dropped out	Attempts to collect information on participants who dropped out of the study are described.
Reasons and potential impact of subjects lost to follow-up	Reasons for loss to follow-up are provided.
Outcome and prognostic factor information on those lost to follow-up	Participants lost to follow-up are adequately described for key characteristics (LIST).
	There are no important differences between key characteristics (LIST) and outcomes in participants who completed the study and those who did not.
Study Attrition Summary	Loss to follow-up (from baseline sample to study population analyzed) is not associated with key characteristics (i.e., the study data adequately represent the sample) sufficient to limit potential bias to the observed relationship between PF and outcome.
3. Prognostic Factor Measurement	Goal: To judge the risk of measurement bias related to how PF was measured (differential measurement of PF related to the level of outcome).
Definition of the PF	A clear definition or description of 'PF' is provided (e.g., including dose, level, duration of exposure, and clear specification of the method of measurement).
Valid and Reliable Measurement of PF	Method of PF measurement is adequately valid and reliable to limit misclassification bias (e.g., may include relevant outside sources of information on measurement properties, also characteristics, such as blind measurement and limited reliance on recall).
	Continuous variables are reported or appropriate cut-points (i.e., not data-dependent) are used.
Method and Setting of PF Measurement	The method and setting of measurement of PF is the same for all study participants.
Proportion of data on PF available for analysis	Adequate proportion of the study sample has complete data for PF variable.
Method used for missing data	Appropriate methods of imputation are used for missing 'PF' data.
PF Measurement Summary	PF is adequately measured in study participants to sufficiently limit potential bias.
4. Outcome Measurement	Goal: To judge the risk of bias related to the measurement of outcome (differential measurement of outcome related to the baseline level of PF).
Definition of the Outcome	A clear definition of outcome is provided, including duration of follow-up and level and extent of the outcome construct.
Valid and Reliable Measurement of Outcome	The method of outcome measurement used is adequately valid and reliable to limit misclassification bias (e.g., may include relevant outside sources of information on measurement properties, also characteristics, such as blind measurement and confirmation of outcome with valid and reliable test).
Method and Setting of Outcome Measurement	The method and setting of outcome measurement is the same for all study participants.
Outcome Measurement Summary	Outcome of interest is adequately measured in study participants to sufficiently limit potential bias.
5. Study Confounding	Goal: To judge the risk of bias due to confounding (i.e. the effect of PF is distorted by another factor that is related to PF and outcome).
Important Confounders Measured	All important confounders, including treatments (key variables in conceptual model: LIST), are measured.
Definition of the confounding factor	Clear definitions of the important confounders measured are provided (e.g., including dose, level, and duration of exposures).
Valid and Reliable Measurement of Confounders	Measurement of all important confounders is adequately valid and reliable (e.g., may include relevant outside sources of information on measurement properties, also characteristics, such as blind measurement and limited reliance on recall).
Method and Setting of Confounding Measurement	The method and setting of confounding measurement are the same for all study participants.
Method used for missing data	Appropriate methods are used if imputation is used for missing confounder data.
Appropriate Accounting for Confounding	Important potential confounders are accounted for in the study design (e.g., matching for key variables, stratification, or initial assembly of comparable groups).
	Important potential confounders are accounted for in the analysis (i.e., appropriate adjustment).
Study Confounding Summary	Important potential confounders are appropriately accounted for, limiting potential bias with respect to the relationship between PF and outcome.
6. Statistical Analysis and Reporting	Goal: To judge the risk of bias related to the statistical analysis and presentation of results.
Presentation of analytical strategy	There is sufficient presentation of data to assess the adequacy of the analysis.
Model development strategy	The strategy for model building (i.e., inclusion of variables in the statistical model) is appropriate and is based on a conceptual framework or model.
	The selected statistical model is adequate for the design of the study.
Reporting of results	There is no selective reporting of results.
Statistical Analysis and Presentation Summary	The statistical analysis is appropriate for the design of the study, limiting potential for presentation of invalid or spurious results.
Modified from: Hayden JA, Côté P, Bombardier C. Evaluation of the Quality of Prognosis Studies in Systematic Reviews. Annals of Internal Medicine. 2006;144:427-437.

## Sheet: Abdelsattar 2016
QUIPS Risk of Bias Assessment Instrument for Prognostic Factor Studies
Modified from: Hayden JA, Côté P, Bombardier C. Evaluation of the Quality of Prognosis Studies in Systematic Reviews. Annals of Internal Medicine. 2006;144:427-437, with the assistance of the QUIPS-LBP Working Group.
Author and year of publication	Abdelsattar 2016				yes	high
Study identifier					partial	moderate
Reviewer	DMB				no	low
					unsure
Biases	Issues to consider for judging overall rating of "Risk of bias"	Study Methods & Comments	Rating of reporting	Rating of "Risk of bias"
Instructions to assess the risk of each potential bias:	These issues will guide your thinking and judgment about the overall risk of bias within each of the 6 domains. Some 'issues' may not be relevant to the specific study or the review research question. These issues are taken together to inform the overall judgment of potential bias for each of the 6 domains.	Provide comments or text exerpts in the white boxes below, as necessary, to facilitate the consensus process that will follow.	Click on each of the blue cells and choose from the drop down menu to rate the adequacy of reporting as yes, partial, no or unsure.	Click on the green cells; choose from the drop-down menu to rate potential risk of bias for each of the 6 domains as High, Moderate, or Low considering all relevant issues
1. Study Participation	Goal: To judge the risk of selection bias (likelihood that relationship between PF and outcome is different for participants and eligible non-participants).
Source of target population	The source population or population of interest is adequately described for key characteristics (LIST).		yes
Method used to identify population	The sampling frame and recruitment are adequately described, including methods to identify the sample sufficient to limit potential bias (number and type used, e.g., referral patterns in health care)		yes
Recruitment period	Period of recruitment is adequately described		yes
Place of recruitment	Place of recruitment (setting and geographic location) are adequately described		yes
Inclusion and exclusion criteria	Inclusion and exclusion criteria are adequately described (e.g., including explicit diagnostic criteria or “zero time” description).		yes
Adequate study participation	There is adequate participation in the study by eligible individuals		yes
Baseline characteristics	The baseline study sample (i.e., individuals entering the study) is adequately described for key characteristics (LIST).		partial	No description of NAC regimens distribution in table 1
Summary Study participation	The study sample represents the population of interest on key characteristics, sufficient to limit potential bias of the observed relationship between PF and outcome.			low
2. Study Attrition	Goal: To judge the risk of attrition bias (likelihood that relationship between PF and outcome are different for completing and non-completing participants).
Proportion of baseline sample available for analysis	Response rate (i.e., proportion of study sample completing the study and providing outcome data) is adequate.		unsure	there is no metion to lost to follow-up and patients at risk throughout study duration
Attempts to collect information on participants who dropped out	Attempts to collect information on participants who dropped out of the study are described.		unsure
Reasons and potential impact of subjects lost to follow-up	Reasons for loss to follow-up are provided.		unsure
Outcome and prognostic factor information on those lost to follow-up	Participants lost to follow-up are adequately described for key characteristics (LIST).		no
	There are no important differences between key characteristics (LIST) and outcomes in participants who completed the study and those who did not.		unsure
Study Attrition Summary	Loss to follow-up (from baseline sample to study population analyzed) is not associated with key characteristics (i.e., the study data adequately represent the sample) sufficient to limit potential bias to the observed relationship between PF and outcome.			high
3. Prognostic Factor Measurement	Goal: To judge the risk of measurement bias related to how PF was measured (differential measurement of PF related to the level of outcome).
Definition of the PF	A clear definition or description of 'PF' is provided (e.g., including dose, level, duration of exposure, and clear specification of the method of measurement).		yes
Valid and Reliable Measurement of PF	Method of PF measurement is adequately valid and reliable to limit misclassification bias (e.g., may include relevant outside sources of information on measurement properties, also characteristics, such as blind measurement and limited reliance on recall).		partial	Nottingham grading score instead of Black
	Continuous variables are reported or appropriate cut-points (i.e., not data-dependent) are used.		yes
Method and Setting of PF Measurement	The method and setting of measurement of PF is the same for all study participants.		yes
Proportion of data on PF available for analysis	Adequate proportion of the study sample has complete data for PF variable.		unsure	there is no mention to the proportiuon of pts without measurable PF
Method used for missing data	Appropriate methods of imputation are used for missing 'PF' data.			NA
PF Measurement Summary	PF is adequately measured in study participants to sufficiently limit potential bias.			low
4. Outcome Measurement	Goal: To judge the risk of bias related to the measurement of outcome (differential measurement of outcome related to the baseline level of PF).
Definition of the Outcome	A clear definition of outcome is provided, including duration of follow-up and level and extent of the outcome construct.		yes
Valid and Reliable Measurement of Outcome	The method of outcome measurement used is adequately valid and reliable to limit misclassification bias (e.g., may include relevant outside sources of information on measurement properties, also characteristics, such as blind measurement and confirmation of outcome with valid and reliable test).		partial
Method and Setting of Outcome Measurement	The method and setting of outcome measurement is the same for all study participants.		yes
Outcome Measurement Summary	Outcome of interest is adequately measured in study participants to sufficiently limit potential bias.			low
5. Study Confounding	Goal: To judge the risk of bias due to confounding (i.e. the effect of PF is distorted by another factor that is related to PF and outcome).
Important Confounders Measured	All important confounders, including treatments (key variables in conceptual model: LIST), are measured.		no
Definition of the confounding factor	Clear definitions of the important confounders measured are provided (e.g., including dose, level, and duration of exposures).		no
Valid and Reliable Measurement of Confounders	Measurement of all important confounders is adequately valid and reliable (e.g., may include relevant outside sources of information on measurement properties, also characteristics, such as blind measurement and limited reliance on recall).			NA
Method and Setting of Confounding Measurement	The method and setting of confounding measurement are the same for all study participants.			NA
Method used for missing data	Appropriate methods are used if imputation is used for missing confounder data.			NA
Appropriate Accounting for Confounding	Important potential confounders are accounted for in the study design (e.g., matching for key variables, stratification, or initial assembly of comparable groups).		no
	Important potential confounders are accounted for in the analysis (i.e., appropriate adjustment).		no
Study Confounding Summary	Important potential confounders are appropriately accounted for, limiting potential bias with respect to the relationship between PF and outcome.			high
6. Statistical Analysis and Reporting	Goal: To judge the risk of bias related to the statistical analysis and presentation of results.
Presentation of analytical strategy	There is sufficient presentation of data to assess the adequacy of the analysis.		yes
Model development strategy	The strategy for model building (i.e., inclusion of variables in the statistical model) is appropriate and is based on a conceptual framework or model.		yes
	The selected statistical model is adequate for the design of the study.		partial
Reporting of results	There is no selective reporting of results.		yes
Statistical Analysis and Presentation Summary	The statistical analysis is appropriate for the design of the study, limiting potential for presentation of invalid or spurious results.			moderate
Modified from: Hayden JA, Côté P, Bombardier C. Evaluation of the Quality of Prognosis Studies in Systematic Reviews. Annals of Internal Medicine. 2006;144:427-437.

## Sheet: Bazhenova 2021
QUIPS Risk of Bias Assessment Instrument for Prognostic Factor Studies
Modified from: Hayden JA, Côté P, Bombardier C. Evaluation of the Quality of Prognosis Studies in Systematic Reviews. Annals of Internal Medicine. 2006;144:427-437, with the assistance of the QUIPS-LBP Working Group.
Author and year of publication	Bazhenova 2021				yes	high
Study identifier					partial	moderate
Reviewer	DMB				no	low
					unsure
Biases	Issues to consider for judging overall rating of "Risk of bias"	Study Methods & Comments	Rating of reporting	Rating of "Risk of bias"
Instructions to assess the risk of each potential bias:	These issues will guide your thinking and judgment about the overall risk of bias within each of the 6 domains. Some 'issues' may not be relevant to the specific study or the review research question. These issues are taken together to inform the overall judgment of potential bias for each of the 6 domains.	Provide comments or text exerpts in the white boxes below, as necessary, to facilitate the consensus process that will follow.	Click on each of the blue cells and choose from the drop down menu to rate the adequacy of reporting as yes, partial, no or unsure.	Click on the green cells; choose from the drop-down menu to rate potential risk of bias for each of the 6 domains as High, Moderate, or Low considering all relevant issues
1. Study Participation	Goal: To judge the risk of selection bias (likelihood that relationship between PF and outcome is different for participants and eligible non-participants).
Source of target population	The source population or population of interest is adequately described for key characteristics (LIST).		yes
Method used to identify population	The sampling frame and recruitment are adequately described, including methods to identify the sample sufficient to limit potential bias (number and type used, e.g., referral patterns in health care)		yes
Recruitment period	Period of recruitment is adequately described		yes
Place of recruitment	Place of recruitment (setting and geographic location) are adequately described		yes
Inclusion and exclusion criteria	Inclusion and exclusion criteria are adequately described (e.g., including explicit diagnostic criteria or “zero time” description).		yes
Adequate study participation	There is adequate participation in the study by eligible individuals		yes
Baseline characteristics	The baseline study sample (i.e., individuals entering the study) is adequately described for key characteristics (LIST).		yes
Summary Study participation	The study sample represents the population of interest on key characteristics, sufficient to limit potential bias of the observed relationship between PF and outcome.			low
2. Study Attrition	Goal: To judge the risk of attrition bias (likelihood that relationship between PF and outcome are different for completing and non-completing participants).
Proportion of baseline sample available for analysis	Response rate (i.e., proportion of study sample completing the study and providing outcome data) is adequate.		yes
Attempts to collect information on participants who dropped out	Attempts to collect information on participants who dropped out of the study are described.			NA
Reasons and potential impact of subjects lost to follow-up	Reasons for loss to follow-up are provided.		no
Outcome and prognostic factor information on those lost to follow-up	Participants lost to follow-up are adequately described for key characteristics (LIST).		no
	There are no important differences between key characteristics (LIST) and outcomes in participants who completed the study and those who did not.		unsure
Study Attrition Summary	Loss to follow-up (from baseline sample to study population analyzed) is not associated with key characteristics (i.e., the study data adequately represent the sample) sufficient to limit potential bias to the observed relationship between PF and outcome.			high
3. Prognostic Factor Measurement	Goal: To judge the risk of measurement bias related to how PF was measured (differential measurement of PF related to the level of outcome).
Definition of the PF	A clear definition or description of 'PF' is provided (e.g., including dose, level, duration of exposure, and clear specification of the method of measurement).		yes
Valid and Reliable Measurement of PF	Method of PF measurement is adequately valid and reliable to limit misclassification bias (e.g., may include relevant outside sources of information on measurement properties, also characteristics, such as blind measurement and limited reliance on recall).		unsure
	Continuous variables are reported or appropriate cut-points (i.e., not data-dependent) are used.			NA
Method and Setting of PF Measurement	The method and setting of measurement of PF is the same for all study participants.		unsure
Proportion of data on PF available for analysis	Adequate proportion of the study sample has complete data for PF variable.		no
Method used for missing data	Appropriate methods of imputation are used for missing 'PF' data.			NA
PF Measurement Summary	PF is adequately measured in study participants to sufficiently limit potential bias.			moderate
4. Outcome Measurement	Goal: To judge the risk of bias related to the measurement of outcome (differential measurement of outcome related to the baseline level of PF).
Definition of the Outcome	A clear definition of outcome is provided, including duration of follow-up and level and extent of the outcome construct.		yes
Valid and Reliable Measurement of Outcome	The method of outcome measurement used is adequately valid and reliable to limit misclassification bias (e.g., may include relevant outside sources of information on measurement properties, also characteristics, such as blind measurement and confirmation of outcome with valid and reliable test).		partial
Method and Setting of Outcome Measurement	The method and setting of outcome measurement is the same for all study participants.		no	different site may have different follow-up disease assessment strategies with impact on rwPFS
Outcome Measurement Summary	Outcome of interest is adequately measured in study participants to sufficiently limit potential bias.			moderate
5. Study Confounding	Goal: To judge the risk of bias due to confounding (i.e. the effect of PF is distorted by another factor that is related to PF and outcome).
Important Confounders Measured	All important confounders, including treatments (key variables in conceptual model: LIST), are measured.		yes
Definition of the confounding factor	Clear definitions of the important confounders measured are provided (e.g., including dose, level, and duration of exposures).		yes
Valid and Reliable Measurement of Confounders	Measurement of all important confounders is adequately valid and reliable (e.g., may include relevant outside sources of information on measurement properties, also characteristics, such as blind measurement and limited reliance on recall).		partial
Method and Setting of Confounding Measurement	The method and setting of confounding measurement are the same for all study participants.		unsure
Method used for missing data	Appropriate methods are used if imputation is used for missing confounder data.		yes
Appropriate Accounting for Confounding	Important potential confounders are accounted for in the study design (e.g., matching for key variables, stratification, or initial assembly of comparable groups).		yes
	Important potential confounders are accounted for in the analysis (i.e., appropriate adjustment).		yes
Study Confounding Summary	Important potential confounders are appropriately accounted for, limiting potential bias with respect to the relationship between PF and outcome.			low
6. Statistical Analysis and Reporting	Goal: To judge the risk of bias related to the statistical analysis and presentation of results.
Presentation of analytical strategy	There is sufficient presentation of data to assess the adequacy of the analysis.		yes
Model development strategy	The strategy for model building (i.e., inclusion of variables in the statistical model) is appropriate and is based on a conceptual framework or model.		yes
	The selected statistical model is adequate for the design of the study.		yes
Reporting of results	There is no selective reporting of results.		yes
Statistical Analysis and Presentation Summary	The statistical analysis is appropriate for the design of the study, limiting potential for presentation of invalid or spurious results.			low
Modified from: Hayden JA, Côté P, Bombardier C. Evaluation of the Quality of Prognosis Studies in Systematic Reviews. Annals of Internal Medicine. 2006;144:427-437.

## Sheet: Mittendorf 2011
QUIPS Risk of Bias Assessment Instrument for Prognostic Factor Studies
Modified from: Hayden JA, Côté P, Bombardier C. Evaluation of the Quality of Prognosis Studies in Systematic Reviews. Annals of Internal Medicine. 2006;144:427-437, with the assistance of the QUIPS-LBP Working Group.
Author and year of publication	Mittendorf 2011				yes	high
Study identifier					partial	moderate
Reviewer	DMB				no	low
					unsure
Biases	Issues to consider for judging overall rating of "Risk of bias"	Study Methods & Comments	Rating of reporting	Rating of "Risk of bias"
Instructions to assess the risk of each potential bias:	These issues will guide your thinking and judgment about the overall risk of bias within each of the 6 domains. Some 'issues' may not be relevant to the specific study or the review research question. These issues are taken together to inform the overall judgment of potential bias for each of the 6 domains.	Provide comments or text exerpts in the white boxes below, as necessary, to facilitate the consensus process that will follow.	Click on each of the blue cells and choose from the drop down menu to rate the adequacy of reporting as yes, partial, no or unsure.	Click on the green cells; choose from the drop-down menu to rate potential risk of bias for each of the 6 domains as High, Moderate, or Low considering all relevant issues
1. Study Participation	Goal: To judge the risk of selection bias (likelihood that relationship between PF and outcome is different for participants and eligible non-participants).
Source of target population	The source population or population of interest is adequately described for key characteristics (LIST).		yes
Method used to identify population	The sampling frame and recruitment are adequately described, including methods to identify the sample sufficient to limit potential bias (number and type used, e.g., referral patterns in health care)		yes
Recruitment period	Period of recruitment is adequately described		yes
Place of recruitment	Place of recruitment (setting and geographic location) are adequately described		yes
Inclusion and exclusion criteria	Inclusion and exclusion criteria are adequately described (e.g., including explicit diagnostic criteria or “zero time” description).		yes
Adequate study participation	There is adequate participation in the study by eligible individuals		yes
Baseline characteristics	The baseline study sample (i.e., individuals entering the study) is adequately described for key characteristics (LIST).		yes
Summary Study participation	The study sample represents the population of interest on key characteristics, sufficient to limit potential bias of the observed relationship between PF and outcome.			low
2. Study Attrition	Goal: To judge the risk of attrition bias (likelihood that relationship between PF and outcome are different for completing and non-completing participants).
Proportion of baseline sample available for analysis	Response rate (i.e., proportion of study sample completing the study and providing outcome data) is adequate.		unsure
Attempts to collect information on participants who dropped out	Attempts to collect information on participants who dropped out of the study are described.		no
Reasons and potential impact of subjects lost to follow-up	Reasons for loss to follow-up are provided.		no
Outcome and prognostic factor information on those lost to follow-up	Participants lost to follow-up are adequately described for key characteristics (LIST).		no
	There are no important differences between key characteristics (LIST) and outcomes in participants who completed the study and those who did not.		no
Study Attrition Summary	Loss to follow-up (from baseline sample to study population analyzed) is not associated with key characteristics (i.e., the study data adequately represent the sample) sufficient to limit potential bias to the observed relationship between PF and outcome.			high
3. Prognostic Factor Measurement	Goal: To judge the risk of measurement bias related to how PF was measured (differential measurement of PF related to the level of outcome).
Definition of the PF	A clear definition or description of 'PF' is provided (e.g., including dose, level, duration of exposure, and clear specification of the method of measurement).		yes
Valid and Reliable Measurement of PF	Method of PF measurement is adequately valid and reliable to limit misclassification bias (e.g., may include relevant outside sources of information on measurement properties, also characteristics, such as blind measurement and limited reliance on recall).		partial	assessments in different sites
	Continuous variables are reported or appropriate cut-points (i.e., not data-dependent) are used.		yes
Method and Setting of PF Measurement	The method and setting of measurement of PF is the same for all study participants.		partial	different sites included, with potential different follow-up strategies
Proportion of data on PF available for analysis	Adequate proportion of the study sample has complete data for PF variable.		unsure	there is no mention to the proportiuon of pts without measurable PF
Method used for missing data	Appropriate methods of imputation are used for missing 'PF' data.			NA
PF Measurement Summary	PF is adequately measured in study participants to sufficiently limit potential bias.			low
4. Outcome Measurement	Goal: To judge the risk of bias related to the measurement of outcome (differential measurement of outcome related to the baseline level of PF).
Definition of the Outcome	A clear definition of outcome is provided, including duration of follow-up and level and extent of the outcome construct.		yes
Valid and Reliable Measurement of Outcome	The method of outcome measurement used is adequately valid and reliable to limit misclassification bias (e.g., may include relevant outside sources of information on measurement properties, also characteristics, such as blind measurement and confirmation of outcome with valid and reliable test).		partial
Method and Setting of Outcome Measurement	The method and setting of outcome measurement is the same for all study participants.		yes
Outcome Measurement Summary	Outcome of interest is adequately measured in study participants to sufficiently limit potential bias.			low
5. Study Confounding	Goal: To judge the risk of bias due to confounding (i.e. the effect of PF is distorted by another factor that is related to PF and outcome).
Important Confounders Measured	All important confounders, including treatments (key variables in conceptual model: LIST), are measured.		yes
Definition of the confounding factor	Clear definitions of the important confounders measured are provided (e.g., including dose, level, and duration of exposures).		yes
Valid and Reliable Measurement of Confounders	Measurement of all important confounders is adequately valid and reliable (e.g., may include relevant outside sources of information on measurement properties, also characteristics, such as blind measurement and limited reliance on recall).		partial
Method and Setting of Confounding Measurement	The method and setting of confounding measurement are the same for all study participants.		partial
Method used for missing data	Appropriate methods are used if imputation is used for missing confounder data.			NA
Appropriate Accounting for Confounding	Important potential confounders are accounted for in the study design (e.g., matching for key variables, stratification, or initial assembly of comparable groups).		no
	Important potential confounders are accounted for in the analysis (i.e., appropriate adjustment).		no
Study Confounding Summary	Important potential confounders are appropriately accounted for, limiting potential bias with respect to the relationship between PF and outcome.			high
6. Statistical Analysis and Reporting	Goal: To judge the risk of bias related to the statistical analysis and presentation of results.
Presentation of analytical strategy	There is sufficient presentation of data to assess the adequacy of the analysis.		yes
Model development strategy	The strategy for model building (i.e., inclusion of variables in the statistical model) is appropriate and is based on a conceptual framework or model.		yes
	The selected statistical model is adequate for the design of the study.		partial
Reporting of results	There is no selective reporting of results.		yes
Statistical Analysis and Presentation Summary	The statistical analysis is appropriate for the design of the study, limiting potential for presentation of invalid or spurious results.			moderate
Modified from: Hayden JA, Côté P, Bombardier C. Evaluation of the Quality of Prognosis Studies in Systematic Reviews. Annals of Internal Medicine. 2006;144:427-437.
