# Supplementary material for: Real-world evidence reported for clinical efficacy evaluation in European Public Assessment Reports of authorised targeted therapies for solid malignancies: a comprehensive review (2018-2022)
Source: ESMO Real World Data Digit Oncol. 2024 Jun 3;4:100039. doi: 10.1016/j.esmorw.2024.100039 (PMC12836655; doi:10.1016/j.esmorw.2024.100039)
Supplement: Supplemental File 3 [file mmc3.zip]

Archive with 1 entries (1 files):
- esmorw_100039_mmc3.xlsm
