# Supplementary material for: Real-world evidence reported for clinical efficacy evaluation in European Public Assessment Reports of authorised targeted therapies for solid malignancies: a comprehensive review (2018-2022)
Source: ESMO Real World Data Digit Oncol. 2024 Jun 3;4:100039. doi: 10.1016/j.esmorw.2024.100039 (PMC12836655; doi:10.1016/j.esmorw.2024.100039)
Supplement: Supplemental File 3 [file mmc3.zip › esmorw_100039_mmc3.xlsm]

## Sheet: Stage II - RoB Assessment
	Risk of bias assessment (cohort-type studies)
	Responses underlined in green are potential markers for low risk of bias, and responses in red are potential markers for a risk of bias. Where questions relate only to sign posts to other questions, no formatting is used.
		Study ID	ID 1	ID 2	ID 3	ID 4	ID 5	ID 6	ID 7	ID 9	ID 10	ID 11	ID 12	ID 13	ID 14	ID 15	ID 16	ID 17	ID 18	ID 19	ID 20	ID 21	ID 22	ID 23	ID 24	ID 25	ID 26	ID 27	ID 28	ID 29	ID 30	ID 31	ID 32	ID 33	ID 34	ID 35	ID 36	ID 37	ID 38	ID 39	ID 40	ID 41	ID 42	ID 43	ID 44	ID 45	ID 46	ID 47	ID 48
		Author, year	Bayraktar, 2011	Chanzá, 2019	Li, 2019	Mehren, 2021	Pernas, 2012	Rugo, 2020	Tremblay, 2022
		Aim for this study
		Intervention
		Comparator
		Outcome being assessed
		Numerical result being assessed
	Bias domain	Signalling questions	Bayraktar, 2011	Chanzá, 2019	Li, 2019	Mehren, 2021	Pernas, 2012	Rugo, 2020	Tremblay, 2022
	Bias due to confounding	1.1. Is there potential for confounding of the effect of intervention in this study?	Y	PN	PY	Y	PY	Y	Y
		If N/PN to 1.1: the study can be considered to be at low risk of bias due to confounding and no further signalling questions need be considered If Y/PY to 1.1: determine whether there is a need to assess time-varying confounding:	Proceed to 1.2	No further questions needed	Proceed to 1.2	Proceed to 1.2	Proceed to 1.2	Proceed to 1.2	Proceed to 1.2	Answer 1.1	Answer 1.1	Answer 1.1	Answer 1.1	Answer 1.1	Answer 1.1	Answer 1.1	Answer 1.1	Answer 1.1	Answer 1.1	Answer 1.1	Answer 1.1	Answer 1.1	Answer 1.1	Answer 1.1	Answer 1.1	Answer 1.1	Answer 1.1	Answer 1.1	Answer 1.1	Answer 1.1	Answer 1.1	Answer 1.1	Answer 1.1	Answer 1.1	Answer 1.1	Answer 1.1	Answer 1.1	Answer 1.1	Answer 1.1	Answer 1.1	Answer 1.1	Answer 1.1	Answer 1.1	Answer 1.1	Answer 1.1	Answer 1.1	Answer 1.1	Answer 1.1	Answer 1.1
		1.2. Was the analysis based on splitting participants’ follow up time according to intervention received?	N		N	N	N	N	N
		If N/PN, answer questions relating to baseline confounding (1.4 to 1.6) If Y/PY, proceed to question 1.3.	Answer 1.4 to 1.6		Answer 1.4 to 1.6	Answer 1.4 to 1.6	Answer 1.4 to 1.6	Answer 1.4 to 1.6	Answer 1.4 to 1.6
		1.3. Were intervention discontinuations or switches likely to be related to factors that are prognostic for the outcome?
		If N/PN, answer questions relating to baseline confounding (1.4 to 1.6) If Y/PY, answer questions relating to both baseline and time-varying confounding (1.7 and 1.8)
		Questions relating to baseline confounding only
		1.4. Did the authors use an appropriate analysis method that controlled for all the important confounding domains?	PY		N	Y	Y	Y	PY
		1.5. If Y/PY to 1.4: Were confounding domains that were controlled for measured validly and reliably by the variables available in this study?	PY			PY	PY	Y	PN
		1.6. Did the authors control for any post-intervention variables that could have been affected by the intervention?			N
		Questions relating to baseline and time-varying confounding
		1.7. Did the authors use an appropriate analysis method that adjusted for all the important confounding domains and for time-varying confounding?
		1.8. If Y/PY to 1.7: Were confounding domains that were adjusted for measured validly and reliably by the variables available in this study?
		Risk of bias judgement (see RoB judgement table 1)	Moderate	Low	Serious	Moderate	Moderate	Moderate	Moderate
		Optional: What is the predicted direction of bias due to confounding?	Favour experimental
	Bias in selection of participants into the study	2.1. Was selection of participants into the study (or into the analysis) based on participant characteristics observed after the start of intervention?	N	N	N	N	N	N	N
		If N/PN to 2.1: go to 2.4	Go to 2.4	Go to 2.4	Go to 2.4	Go to 2.4	Go to 2.4	Go to 2.4	Go to 2.4	Answer 2.1	Answer 2.1	Answer 2.1	Answer 2.1	Answer 2.1	Answer 2.1	Answer 2.1	Answer 2.1	Answer 2.1	Answer 2.1	Answer 2.1	Answer 2.1	Answer 2.1	Answer 2.1	Answer 2.1	Answer 2.1	Answer 2.1	Answer 2.1	Answer 2.1	Answer 2.1	Answer 2.1	Answer 2.1	Answer 2.1	Answer 2.1	Answer 2.1	Answer 2.1	Answer 2.1	Answer 2.1	Answer 2.1	Answer 2.1	Answer 2.1	Answer 2.1	Answer 2.1	Answer 2.1	Answer 2.1	Answer 2.1	Answer 2.1	Answer 2.1	Answer 2.1	Answer 2.1
		2.2. If Y/PY to 2.1: Were the post-intervention variables that influenced selection likely to be associated with intervention?
		2.3. If Y/PY to 2.2: Were the post-intervention variables that influenced selection likely to be influenced by the outcome or a cause of the outcome?
		2.4. Do start of follow-up and start of intervention coincide for most participants?	Y	Y	Y	N	Y	Y	Y
		2.5. If Y/PY to 2.2 and 2.3, or N/PN to 2.4: Were adjustment techniques used that are likely to correct for the presence of selection biases?				PN
		Risk of bias judgement (see RoB judgement table 1)	Low	Low	Low	Moderate	Low	Low	Low
		Optional: What is the predicted direction of bias due to selection of participants into the study?
	Bias in classification of interventions	3.1. Were intervention groups clearly defined?	Y	Y	PY	PY	Y	Y	PN
		3.2. Was the information used to define intervention groups recorded at the start of the intervention?	Y	Y	PY	PY	Y	Y	Y
		3.3. Could classification of intervention status have been affected by knowledge of the outcome or risk of the outcome?	PY	PN	PY	PY	N	PN	N
		Risk of bias judgement (see RoB judgement table 1)	Moderate	Low	Moderate	Moderate	Low	Low	Moderate
		Optional: What is the predicted direction of bias due to measurement of outcomes or interventions?
	Bias due to deviations from intended interventions	4.1. Were there deviations from the intended intervention beyond what would be expected in usual practice?	PY	PN	PN	PY	PY	PY	PY
		4.2. If Y/PY to 4.1: Were these deviations from intended intervention unbalanced between groups and likely to have affected the outcome?	Y			PY	N	PY	PY
		If your aim for this study is to assess the effect of starting and adhering to intervention, answer questions 4.3 to 4.6	Select aim	Select aim	Select aim	Select aim	Select aim	Select aim	Select aim	Select aim	Select aim	Select aim	Select aim	Select aim	Select aim	Select aim	Select aim	Select aim	Select aim	Select aim	Select aim	Select aim	Select aim	Select aim	Select aim	Select aim	Select aim	Select aim	Select aim	Select aim	Select aim	Select aim	Select aim	Select aim	Select aim	Select aim	Select aim	Select aim	Select aim	Select aim	Select aim	Select aim	Select aim	Select aim	Select aim	Select aim	Select aim	Select aim	Select aim
		4.3. Were important co-interventions balanced across intervention groups?
		4.4. Was the intervention implemented successfully for most participants?
		4.5. Did study participants adhere to the assigned intervention regimen?
		4.6. If N/PN to 4.3, 4.4 or 4.5: Was an appropriate analysis used to estimate the effect of starting and adhering to the intervention?
		Risk of bias judgement (see RoB judgement table 2)	Serious	Low	Low	Moderate	Low	Moderate	Moderate
		Optional: What is the predicted direction of bias due to deviations from the intended interventions?	Favour experimental
	Bias due to missing data	5.1. Were outcome data available for all, or nearly all, participants?	PN	PN	PN	PY	PY	PN	PN
		5.2. Were participants excluded due to missing data on intervention status?	N	PY	PN	PN	PN	PY	PY
		5.3. Were participants excluded due to missing data on other variables needed for the analysis?	PN	PN	PN	PY	PN	PY	PN
		5.4. If PN/N to 5.1, or Y/PY to 5.2 or 5.3: Are the proportion of participants and reasons for missing data similar across interventions?	NI			PN		PN	PN
		5.5. If PN/N to 5.1, or Y/PY to 5.2 or 5.3: Is there evidence that results were robust to the presence of missing data?	NA			NA		PY	PY
		Risk of bias judgement (see RoB judgement table 2)	Moderate	Moderate	Moderate	Moderate	Low	Serious	Serious
		Optional: What is the predicted direction of bias due to missing data?
	Bias in measurement of outcomes	6.1. Could the outcome measure have been influenced by knowledge of the intervention received?	N	PY	PY	PN	PN	N	N
		6.2. Were outcome assessors aware of the intervention received by study participants?	Y	Y	Y	Y	Y	Y	Y
		6.3. Were the methods of outcome assessment comparable across intervention groups?	NI	NI	PN	PN	NI	PN	PN
		6.4. Were any systematic errors in measurement of the outcome related to intervention received?	PN	PN	PN	PY	PN	PY	PY
		Risk of bias judgement (see RoB judgement table 2)	Moderate	Serious	Serious	Serious	Moderate	Serious	Serious
		Optional: What is the predicted direction of bias due to measurement of outcomes?
	Bias in selection of the reported result	Is the reported effect estimate likely to be selected, on the basis of the results, from...
		7.1. ... multiple outcome measurements within the outcome domain?	PN	N	N	PN	N	N	PY
		7.2. ... multiple analyses of the intervention-outcome relationship?	PN	N	PN	PN	N	N	PY
		7.3. ... different subgroups?	PN	N	PN	PN	N	N	PN
		Risk of bias judgement (see RoB judgement table 2)	Low	Low	Low	Low	Low	Low	Moderate
		Optional: What is the predicted direction of bias due to selection of the reported result?
	Overall bias	Risk of bias judgement (see RoB judgement table 3)	Serious	Serious	Serious	Serious	Moderate	Serious	Serious	NI	NI	NI	NI	NI	NI	NI	NI	NI	NI	NI	NI	NI	NI	NI	NI	NI	NI	NI	NI	NI	NI	NI	NI	NI	NI	NI	NI	NI	NI	NI	NI	NI	NI	NI	NI	NI	NI	NI	NI
		Optional: What is the overall predicted direction of bias for this outcome?
[truncated: 52 more columns]

## Sheet: Detailed Results
		Basic information						Bias due to confounding										Bias in selection of participants into the study							Bias in classification of interventions					Bias due to deviations from intended interventions								Bias due to missing data							Bias in measurement of outcomes
	Study ID	Author Year	Aim	Intervention	Comparator	Outcome	Results	1.1	1.2	1.3	1.4	1.5	1.6	1.7	1.8	RoB judgement	Predicted direction	2.1	2.2	2.3	2.4	2.5	RoB judgement	Predicted direction	3.1	3.2	3.3	RoB judgement	Predicted direction	4.1	4.2	4.3	4.4	4.5	4.6	RoB judgement	Predicted direction	5.1	5.2	5.3	5.4	5.5	RoB judgement	Predicted direction	6.1	6.2	6.3	6.4	RoB judgement
	ID 1	Bayraktar, 2011						Y	N		PY	PY				Moderate	Favour experimental	N			Y		Low		Y	Y	PY	Moderate		PY	Y					Serious	Favour experimental	PN	N	PN	NI	NA	Moderate		N	Y	NI	PN	Moderate
	ID 2	Chanzá, 2019						PN								Low		N			Y		Low		Y	Y	PN	Low		PN						Low		PN	PY	PN			Moderate		PY	Y	NI	PN	Serious
	ID 3	Li, 2019						PY	N		N		N			Serious		N			Y		Low		PY	PY	PY	Moderate		PN						Low		PN	PN	PN			Moderate		PY	Y	PN	PN	Serious
	ID 4	Mehren, 2021						Y	N		Y	PY				Moderate		N			N	PN	Moderate		PY	PY	PY	Moderate		PN						Low		PY	PN	PY	PN	NA	Moderate		PN	Y	PN	PY	Serious
	ID 5	Pernas, 2012						PY	N		Y	PY				Moderate		N			Y		Low		Y	Y	N	Low		PY	N					Low		PY	PN	PN			Low		PN	Y	NI	PN	Moderate
	ID 6	Rugo, 2020						Y	N		Y	Y				Moderate		N			Y		Low		Y	Y	PN	Low		PY	PY					Moderate		PN	PY	PY	PN	PY	Serious		N	Y	PN	PY	Serious
	ID 7	Tremblay, 2022						Y	N		PY	PN				Moderate		N			Y		Low		Y	Y	N	Low		PY	PY					Moderate		PN	PY	PN	PN	PY	Serious		N	Y	PN	PY	Serious
[truncated: 8 more columns]

## Sheet: Summary Results
	Study	Bias due to confounding	Bias in selection of participants into the study	Bias in classification of interventions	Bias due to deviations from intended interventions	Bias due to missing data	Bias in measurement of outcomes	Bias in selection of the reported result	Overall Bias
	Bayraktar, 2011	Moderate	Low	Moderate	Serious	Moderate	Moderate	Low	Serious
	Chanzá, 2019	Low	Low	Low	Low	Moderate	Serious	Low	Serious
	Li, 2019	Serious	Low	Moderate	Low	Moderate	Serious	Low	Serious
	Mehren, 2021	Moderate	Moderate	Moderate	Low	Moderate	Serious	Low	Serious
	Pernas, 2012	Moderate	Low	Low	Low	Low	Moderate	Low	Moderate
	Rugo, 2020	Moderate	Low	Low	Moderate	Serious	Serious	Low	Serious
	Tremblay, 2022	Moderate	Low	Low	Moderate	Serious	Serious	Moderate	Serious

## Sheet: RoB judgement tables 1 and 2
	Table 1. Reaching risk of bias judgements in ROBINS-I: pre-intervention and at-intervention domains					Table 2. Reaching risk of bias judgements in ROBINS-I: post-intervention domains
	Jugement	Pre-intervention and at-intervention domains				Post-intervention domains
		Bias due to confounding	Bias in selection of participants into the study	Bias in classification of interventions		Bias due to deviations from intended intervention	Bias due to missing data	Bias in measurement of outcomes	Bias in selection of the reported result
	Low risk of bias (the study is comparable to a well-performed randomized trial with regard to this domain)	No confounding expected.	(i) All participants who would have been eligible for the target trial were included in the study; and (ii) For each participant, start of follow up and start of intervention coincided.	(i) Intervention status is well defined; and (ii) Intervention definition is based solely on information collected at the time of intervention.		Effect of assignment to intervention: (i) Any deviations from intended intervention reflected usual practice; or (ii) Any deviations from usual practice were unlikely to impact on the outcome. Effect of starting and adhering to intervention: The important co-interventions were balanced across intervention groups, and there were no deviations from the intended interventions (in terms of implementa…	(i) Data were reasonably complete; or (ii) Proportions of and reasons for missing participants were similar across intervention groups; or (iii) The analysis addressed missing data and is likely to have removed any risk of bias.	(i) The methods of outcome assessment were comparable across intervention groups; and (ii) The outcome measure was unlikely to be influenced by knowledge of the intervention received by study participants (i.e. is objective) or the outcome assessors were unaware of the intervention received by study participants; and (iii) Any error in measuring the outcome is unrelated to intervention status.	There is clear evidence (usually through examination of a pre-registered protocol or statistical analysis plan) that all reported results correspond to all intended outcomes, analyses and sub-cohorts.
	Moderate risk of bias (the study is sound for a non-randomized study with regard to this domain but cannot be considered comparable to a well-performed randomized trial):	(i) Confounding expected, all known important confounding domains appropriately measured and controlled for; and (ii) Reliability and validity of measurement of important domains were sufficient, such that we do not expect serious residual confounding.	(i) Selection into the study may have been related to intervention and outcome; and The authors used appropriate methods to adjust for the selection bias; or (ii) Start of follow up and start of intervention do not coincide for all participants; and (a) the proportion of participants for which this was the case was too low to induce important bias; or (b) the authors used appropriate methods to a…	(i) Intervention status is well defined; and (ii) Some aspects of the assignments of intervention status were determined retrospectively.		Effect of assignment to intervention: There were deviations from usual practice, but their impact on the outcome is expected to be slight. Effect of starting and adhering to intervention: (i) There were deviations from intended intervention, but their impact on the outcome is expected to be slight. or (ii) The important co-interventions were not balanced across intervention groups, or there were …	(i) Proportions of and reasons for missing participants differ slightly across intervention groups; and (ii) The analysis is unlikely to have removed the risk of bias arising from the missing data.	(i) The methods of outcome assessment were comparable across intervention groups; and (ii) The outcome measure is only minimally influenced by knowledge of the intervention received by study participants; and (iii) Any error in measuring the outcome is only minimally related to intervention status.	(i) The outcome measurements and analyses are consistent with an a priori plan; or are clearly defined and both internally and externally consistent; and (ii) There is no indication of selection of the reported analysis from among multiple analyses; and (iii) There is no indication of selection of the cohort or subgroups for analysis and reporting on the basis of the results.
	Serious risk of bias (the study has some important problems);	(i) At least one known important domain was not appropriately measured, or not controlled for; or (ii) Reliability or validity of measurement of an important domain was low enough that we expect serious residual confounding.	(i) Selection into the study was related (but not very strongly) to intervention and outcome; and This could not be adjusted for in analyses; or (ii) Start of follow up and start of intervention do not coincide; and A potentially important amount of follow-up time is missing from analyses; and The rate ratio is not constant over time.	(i) Intervention status is not well defined; or (ii) Major aspects of the assignments of intervention status were determined in a way that could have been affected by knowledge of the outcome.		Effect of assignment to intervention: There were deviations from usual practice that were unbalanced between the intervention groups and likely to have affected the outcome. Effect of starting and adhering to intervention: (i) The important co-interventions were not balanced across intervention groups, or there were deviations from the intended interventions (in terms of implementation and/or adh…	(i) Proportions of missing participants differ substantially across interventions; or Reasons for missingness differ substantially across interventions; and (ii) The analysis is unlikely to have removed the risk of bias arising from the missing data; or Missing data were addressed inappropriately in the analysis; or The nature of the missing data means that the risk of bias cannot be removed thro…	(i) The methods of outcome assessment were not comparable across intervention groups; or (ii) The outcome measure was subjective (i.e. vulnerable to influence by knowledge of the intervention received by study participants); and The outcome was assessed by assessors aware of the intervention received by study participants; or (iii) Error in measuring the outcome was related to intervention status.	(i) Outcomes are defined in different ways in the methods and results sections, or in different publications of the study; or (ii) There is a high risk of selective reporting from among multiple analyses; or (iii) The cohort or subgroup is selected from a larger study for analysis and appears to be reported on the basis of the results.
	Critical risk of bias (the study is too problematic to provide any useful evidence on the effects of intervention);	(i) Confounding inherently not controllable or (ii) The use of negative controls strongly suggests unmeasured confounding.	(i) Selection into the study was very strongly related to intervention and outcome; and This could not be adjusted for in analyses; or (ii) A substantial amount of follow-up time is likely to be missing from analyses; and The rate ratio is not constant over time.	(Unusual) An extremely high amount of misclassification of intervention status, e.g. because of unusually strong recall biases.		Effect of assignment to intervention: There were substantial deviations from usual practice that were unbalanced between the intervention groups and likely to have affected the outcome. Effect of starting and adhering to intervention: (i) There were substantial imbalances in important co-interventions across intervention groups, or there were substantial deviations from the intended interventions…	(i) (Unusual) There were critical differences between interventions in participants with missing data; and (ii) Missing data were not, or could not, be addressed through appropriate analysis.	The methods of outcome assessment were so different that they cannot reasonably be compared across intervention groups.	(i) There is evidence or strong suspicion of selective reporting of results; and (ii) The unreported results are likely to be substantially different from the reported results.
	No information on which to base a judgement about risk of bias for this domain.	No information on whether confounding might be present.	No information is reported about selection of participants into the study or whether start of follow up and start of intervention coincide.	No definition of the intervention or no explanation of the source of information about intervention status is reported.		No information is reported on whether there is deviation from the intended intervention.	No information is reported about missing data or the potential for data to be missing.	No information is reported about the methods of outcome assessment.	There is too little information to make a judgement (for example, if only an abstract is available for the study).

## Sheet: RoB judgement table 3
	Table 3. Interpretation of domain-level and overall risk of bias judgements in ROBINS-I
	Jugement	Within each domain	Across domains	Criterion
	Low risk of bias	The study is comparable to a well-performed randomized trial with regard to this domain	The study is comparable to a well-performed randomized trial	The study is judged to be at low risk of bias for all domains.
	Moderate risk of bias	The study is sound for a non-randomized study with regard to this domain but cannot be considered comparable to a well-performed randomized trial	The study provides sound evidence for a non-randomized study but cannot be considered comparable to a well-performed randomized trial	The study is judged to be at low or moderate risk of bias for all domains.
	Serious risk of bias	The study has some important problems in this domain	The study has some important problems	The study is judged to be at serious risk of bias in at least one domain, but not at critical risk of bias in any domain.
	Critical risk of bias	The study is too problematic in this domain to provide any useful evidence on the effects of intervention	The study is too problematic to provide any useful evidence and should not be included in any synthesis	The study is judged to be at critical risk of bias in at least one domain.
	No information on which to base a judgement about risk of bias for this domain.	No information on which to base a judgement about risk of bias for this domain	No information on which to base a judgement about risk of bias	There is no clear indication that the study is at serious or critical risk of bias and there is a lack of information in one or more key domains of bias (a judgement is required for this).

## Sheet: ColToLin
Study ID	Author, year	Aim for this study	Intervention	Comparator	Outcome being assessed	Numerical result being assessed			Signalling questions		1.1. Is there potential for confounding of the effect of intervention in this study?	If N/PN to 1.1: the study can be considered to be at low risk of bias due to confounding and no further signalling questions need be considered If Y/PY to 1.1: determine whether there is a need to assess time-varying confounding:	1.2. Was the analysis based on splitting participants’ follow up time according to intervention received?	If N/PN, answer questions relating to baseline confounding (1.4 to 1.6) If Y/PY, proceed to question 1.3.	1.3. Were intervention discontinuations or switches likely to be related to factors that are prognostic for the outcome?	If N/PN, answer questions relating to baseline confounding (1.4 to 1.6) If Y/PY, answer questions relating to both baseline and time-varying confounding (1.7 and 1.8)	Questions relating to baseline confounding only	1.4. Did the authors use an appropriate analysis method that controlled for all the important confounding domains?	1.5. If Y/PY to 1.4: Were confounding domains that were controlled for measured validly and reliably by the variables available in this study?	1.6. Did the authors control for any post-intervention variables that could have been affected by the intervention?	Questions relating to baseline and time-varying confounding	1.7. Did the authors use an appropriate analysis method that adjusted for all the important confounding domains and for time-varying confounding?	1.8. If Y/PY to 1.7: Were confounding domains that were adjusted for measured validly and reliably by the variables available in this study?	Risk of bias judgement (see RoB judgement table 1)	Optional: What is the predicted direction of bias due to confounding?			2.1. Was selection of participants into the study (or into the analysis) based on participant characteristics observed after the start of intervention?	If N/PN to 2.1: go to 2.4	2.2. If Y/PY to 2.1: Were the post-intervention variables that influenced selection likely to be associated with intervention?	2.3. If Y/PY to 2.2: Were the post-intervention variables that influenced selection likely to be influenced by the outcome or a cause of the outcome?	2.4. Do start of follow-up and start of intervention coincide for most participants?	2.5. If Y/PY to 2.2 and 2.3, or N/PN to 2.4: Were adjustment techniques used that are likely to correct for the presence of selection biases?	Risk of bias judgement (see RoB judgement table 1)	Optional: What is the predicted direction of bias due to selection of participants into the study?			3.1. Were intervention groups clearly defined?	3.2. Was the information used to define intervention groups recorded at the start of the intervention?	3.3. Could classification of intervention status have been affected by knowledge of the outcome or risk of the outcome?	Risk of bias judgement (see RoB judgement table 1)	Optional: What is the predicted direction of bias due to measurement of outcomes or interventions?			4.1. Were there deviations from the intended intervention beyond what would be expected in usual practice?	4.2. If Y/PY to 4.1: Were these deviations from intended intervention unbalanced between groups and likely to have affected the outcome?	If your aim for this study is to assess the effect of starting and adhering to intervention, answer questions 4.3 to 4.6	4.3. Were important co-interventions balanced across intervention groups?	4.4. Was the intervention implemented successfully for most participants?
ID 1	Bayraktar, 2011								Bayraktar, 2011		Y	Proceed to 1.2	N	Answer 1.4 to 1.6				PY	PY					Moderate	Favour experimental			N	Go to 2.4			Y		Low				Y	Y	PY	Moderate				PY	Y	Select aim
ID 2	Chanzá, 2019								Chanzá, 2019		PN	No further questions needed												Low				N	Go to 2.4			Y		Low				Y	Y	PN	Low				PN		Select aim
ID 3	Cheema, 2023								Cheema, 2023		PN	No further questions needed												Low				N	Go to 2.4			Y		Low				Y	Y	N	Low				PN		Select aim
ID 4	Li, 2019								Li, 2019		PY	Proceed to 1.2	N	Answer 1.4 to 1.6				N		N				Serious				N	Go to 2.4			Y		Low				PY	PY	PY	Moderate				PN		Select aim
ID 5	Mehren, 2021								Mehren, 2021		Y	Proceed to 1.2	N	Answer 1.4 to 1.6				Y	PY					Moderate				N	Go to 2.4			N	PN	Moderate				PY	PY	PY	Moderate				PN		Select aim
ID 6	Pernas, 2012								Pernas, 2012		PY	Proceed to 1.2	N	Answer 1.4 to 1.6				Y	PY					Moderate				N	Go to 2.4			Y		Low				Y	Y	N	Low				PY	N	Select aim
ID 7	Rugo, 2020								Rugo, 2020		Y	Proceed to 1.2	N	Answer 1.4 to 1.6				Y	Y					Moderate				N	Go to 2.4			Y		Low				Y	Y	PN	Low				PY	PY	Select aim
ID 8	Tremblay, 2022								Tremblay, 2022		Y	Proceed to 1.2	N	Answer 1.4 to 1.6				PY	PN					Moderate				N	Go to 2.4			Y		Low				Y	Y	N	Low				PY	PY	Select aim
[truncated: 25 more columns]

## Sheet: Supportive_sheet
List 1	List 2	List 3	List 4	List 5	List 6	List 7	List 8	List 9	List 10	List 11
Yes	Individually randomized	To assess the effect of assignment to intervention	Favour experimental	Y	NA	Low	Favour experimental	Y	Favour experimental	Assignment
No	Cluster randomized	To assess the effect of starting and adhering to intervention	Favour comparator	PY	Y	Moderate	Favour comparator	PY	Favour comparator	Starting and adhering
	Matched (e.g. cross-over)		No information	PN	PY	Serious	Unpredictable	PN	Towards null
				N	PN	Critical		N	Away from null
					N	NI		NI	Unpredictable
					NI
